# Supplementary material for: OMAnnotator: a novel approach to building an annotated consensus genome sequence
Source: Bioinform Adv. 2026 Jan 22;6(1):vbag015. doi: 10.1093/bioadv/vbag015 (PMC12927413; doi:10.1093/bioadv/vbag015)
Supplement: vbag015_Supplementary_Data [file vbag015_supplementary_data.zip]

Archive with 5 entries (5 files):
- 06-Feb-2026_122542_OMAnnotator_Supplementary_Material.pdf
- OMAnnotator_Supplementary_Material.docx
- OMAnnotator_Supplementary_Material.pdf
- 06-Feb-2026_122539_OMAnnotator_Supplementary_Material.docx
- Copy_of_OMAnnotator_Supplementary_Material_v2_unlinked.docx
